# Supplementary material for: RNA-seq-derived sequence variations are excellent features for cell line identification
Source: Comput Struct Biotechnol J. 2025 Oct 31;27:4856–64. doi: 10.1016/j.csbj.2025.10.039 (PMC12800365; doi:10.1016/j.csbj.2025.10.039)
Supplement: Multimedia Component 2 [file mmc2.xlsx]

## Sheet: content
table	description
S1	Cell culture media used for the distinct cell lines
S2	RNA-seq information
S3	Clustering result for 90 in-house sequenced samples from 22 distinct cell lines
S4	ENCODE sources for validation data set ENCODE_polyA
S5	ENCODE sources for validation data set ENCODE_total
S6	TopFracCCLE and CCLHunter prediction results for dataset in-house2_polyA
S7	TopFracCCLE and CCLHunter prediction results for dataset ENCODE_polyA
S8	TopFracCCLE and CCLHunter prediction results for dataset ENCODE_total
S9	TopFracCCLE and CCLHunter prediction results for dataset U87
S10	Analytical report of STR profiling results of in-vitro simulated contamination of SW1990 and Panc-03.27 cells
S11	Comparison of STR profiling results of in-vitro simulated contamination of SW1990 and Panc-03.27 cells with reference database for human cell lines of the DSMZ

## Sheet: S1 Cell_culture
Cell line	Medium	Supplements
786-O	Roswell Park Memorial Institute (RPMI) 1640 Medium	10% FBS
8305C	Dulbecco’s Modified Eagle Medium (DMEM); high-glucose 4.5g/L	10% FBS
A-375	DMEM; high-glucose 4.5g/L	10% FBS
A-549	DMEM; high-glucose 4.5g/L	10% FBS
BHT-101	DMEM; high-glucose 4.5g/L	20% FBS	0.5% human serum
C-643	DMEM; high-glucose 4.5g/L	10% FBS
CFPAC-1	DMEM; high-glucose 4.5g/L	10% FBS
ES-2	DMEM; high-glucose 4.5g/L	10% FBS
HCT-116	DMEM; high-glucose 4.5g/L	10% FBS
HEK293T	DMEM; high-glucose 4.5g/L	10% FBS
Hep-G2	DMEM; high-glucose 4.5g/L	10% FBS
Kelly	DMEM; high-glucose 4.5g/L	10% FBS
KNS-42	DMEM; high-glucose 4.5g/L	10% FBS
MB-1	RPMI-1640	20% FBS
MCF-7	DMEM; high-glucose 4.5g/L	10% FBS
MV-3	DMEM; high-glucose 4.5g/L	10% FBS
NCI-H1975	DMEM; high-glucose 4.5g/L	10% FBS
Panc-03.27	RPMI-1640	15% FBS	5µg/mL insulin
Panc-03.27	DMEM; high-glucose 4.5g/L	15% FBS	1% Insulin-Transferrin-Selenium
PANC-1	DMEM; high-glucose 4.5g/L	10% FBS
SAS	DMEM; high-glucose 4.5g/L	10% FBS
SK-N-BE(2)-C	DMEM/Ham's F12 + Minimum Essential Medium Eagle HEPES Modification (EMEM) 1:1; 1:100 non-essential amino acids	10% FBS
SW1990	DMEM; high-glucose 4.5g/L	10% FBS
Cells were cultured in the appropiate medium supplemented with 1% GlutaMAX (Thermo Fisher Scientific, Waltham, MA, USA) and fetal bovine serum (FBS) at the appropiate concentration at 37 °C and 5% CO2.

## Sheet: S2 RNA_sequencing
line	library	year	sequencing device	sequencing facility	read-length	condition	replicates
786-O	poly-A RNA	2022	Illumina NextSeq 1000	in-house	2x100	siC	3
8305C	poly-A RNA	2018	Illumina NovaSeq 6000	Novogene	2x150	siC	3
A375	poly-A RNA	2022	Illumina NextSeq 1000	in-house	2x100	WT+DMSO	3
A-549	poly-A RNA	2018	Illumina HiSeq 1500	Novogene	2x150	siC	3
A-549	poly-A RNA	2019	Illumina NovaSeq 6000	Novogene	2x150	siC	3
A-549	poly-A RNA	2022	Illumina NovaSeq 6000	Novogene	2x150	siC	3
BHT101	poly-A RNA	2024	Illumina NovaSeq 6000	Novogene	2x150	siC	3
C643	poly-A RNA	2019	Illumina NovaSeq 6000	Novogene	2x150	WT	3
CFPAC1	poly-A RNA	2023	Illumina NovaSeq 6000	Novogene	2x150	siC	3
ES-2	poly-A RNA	2018	Illumina HiSeq 1500	Novogene	2x150	siC	3
ES-2	poly-A RNA	2019	Illumina NovaSeq 6000	Novogene	2x150	WT	3
ES-2	poly-A RNA	2022	Illumina NextSeq 1000	in-house	2x100	WT+DMSO	3
H1975	poly-A RNA	2018	Illumina NovaSeq 6000	Novogene	2x150	siC	3
HCT-116	poly-A RNA	2022	Illumina NextSeq 1000	in-house	2x100	siC	3
HEK-293T	poly-A RNA	2024	Illumina NovaSeq 6000	Novogene	2x150	siC	3
Hep-G2	poly-A RNA	2017	Illumina HiSeq 1500	Novogene	2x150	siC	3
Hep-G2	poly-A RNA	2022	Illumina NextSeq 1000	in-house	2x100	siC	3
KELLY	poly-A RNA	2018	Illumina NovaSeq 6000	Novogene	2x150	siC	3
KNS-42	poly-A RNA	2018	Illumina NovaSeq 6000	Novogene	2x150	siC	3
MB-1	poly-A RNA	2024	Illumina NovaSeq 6000	Novogene	2x150	siC	3
MCF-7	poly-A RNA	2018	Illumina NovaSeq 6000	Novogene	2x150	WT	3
MV3	poly-A RNA	2018	Illumina HiSeq 1500	Novogene	2x150	siC	3
MV3	poly-A RNA	2022	Illumina NextSeq 1000	in-house	2x100	WT+DMSO	3
Panc-03.27	poly-A RNA	2023	Illumina NovaSeq 6000	Novogene	2x150	siC	3
Panc-03.27	poly-A RNA	2024	NovaSeq X Plus	Novogene	2x150	WT	3
PANC-1	poly-A RNA	2019	Illumina NovaSeq 6000	Novogene	2x150	siC	3
PANC-1	poly-A RNA	2023	Illumina NovaSeq 6000	Novogene	2x150	siC	3
SAS	poly-A RNA	2022	Illumina NextSeq 1000	in-house	2x100	siC	3
SK-N-BE(2)-C	poly-A RNA	2018	Illumina NovaSeq 6000	Novogene	2x150	WT	3
SW1990	poly-A RNA	2024	NovaSeq X Plus	Novogene	2x150	WT	3
A-549	small RNA	2018	Illumina HiSeq 1500	Novogene	1x50	WT	3
ES-2	small RNA	2018	Illumina HiSeq 1500	Novogene	1x50	WT	3
HEK-293T	small RNA	2024	Illumina NovaSeq 6000	Novogene	1x50	WT	3
KELLY	small RNA	2018	Illumina HiSeq 1500	Novogene	1x50	WT	3
MB-1	small RNA	2024	Illumina NovaSeq 6000	Novogene	1x50	WT	3
SK-N-BE(2)-C	small RNA	2018	Illumina HiSeq 1500	Novogene	1x50	WT	3
siC	transfected with control siRNA
WT	wild type
WT+DMSO	wild type, DMSO control

## Sheet: S3 clustering_n90
sample	run	line	accession	site	condition	cluster
X1	786-O_2022	786-O	CVCL_1051	kidney	siC	1
X2	786-O_2022	786-O	CVCL_1051	kidney	siC	1
X3	786-O_2022	786-O	CVCL_1051	kidney	siC	1
X4	8305C_2018	8305C	CVCL_1053	thyroid	siC	2
X5	8305C_2018	8305C	CVCL_1054	thyroid	siC	2
X6	8305C_2018	8305C	CVCL_1055	thyroid	siC	2
X7	A375_2022	A-375	CVCL_0132	skin	WT_DMSO	3
X8	A375_2022	A-375	CVCL_0132	skin	WT_DMSO	3
X9	A375_2022	A-375	CVCL_0132	skin	WT_DMSO	3
X10	A549_2018	A-549	CVCL_0023	lung	siC	4
X11	A549_2018	A-549	CVCL_0023	lung	siC	4
X12	A549_2018	A-549	CVCL_0023	lung	siC	4
X13	A549_2019	A-549	CVCL_0023	lung	siC	4
X14	A549_2019	A-549	CVCL_0023	lung	siC	4
X15	A549_2019	A-549	CVCL_0023	lung	siC	4
X16	A549_2022	A-549	CVCL_0023	lung	siC	4
X17	A549_2022	A-549	CVCL_0023	lung	siC	4
X18	A549_2022	A-549	CVCL_0023	lung	siC	4
X19	BHT101_2024	BHT-101	CVCL_1085	lymph node	siC	5
X20	BHT101_2024	BHT-101	CVCL_1085	lymph node	siC	5
X21	BHT101_2024	BHT-101	CVCL_1085	lymph node	siC	5
X22	C643_2019	C-643	CVCL_5969	thyroid	WT	6
X23	C643_2019	C-643	CVCL_5969	thyroid	WT	6
X24	C643_2019	C-643	CVCL_5969	thyroid	WT	6
X25	CFPAC1_2023	CFPAC-1	CVCL_1119	pancreas	siC	7
X26	CFPAC1_2023	CFPAC-1	CVCL_1119	pancreas	siC	7
X27	CFPAC1_2023	CFPAC-1	CVCL_1119	pancreas	siC	7
X28	ES2_2018	ES-2	CVCL_3509	ovar	siC	8
X29	ES2_2018	ES-2	CVCL_3509	ovar	siC	8
X30	ES2_2018	ES-2	CVCL_3509	ovar	siC	8
X31	ES2_2019	ES-2	CVCL_3509	ovar	WT_Ctrl	8
X32	ES2_2019	ES-2	CVCL_3509	ovar	WT_Ctrl	8
X33	ES2_2019	ES-2	CVCL_3509	ovar	WT_Ctrl	8
X34	ES2_2022	ES-2	CVCL_3509	ovar	WT_DMSO	8
X35	ES2_2022	ES-2	CVCL_3509	ovar	WT_DMSO	8
X36	ES2_2022	ES-2	CVCL_3509	ovar	WT_DMSO	8
X37	HCT-116_2022	HCT-116	CVCL_0291	colon	siC	9
X38	HCT-116_2022	HCT-116	CVCL_0291	colon	siC	9
X39	HCT-116_2022	HCT-116	CVCL_0291	colon	siC	9
X40	HEK293T_2024	HEK293T	NA	kidney	siC	10
X41	HEK293T_2024	HEK293T	NA	kidney	siC	10
X42	HEK293T_2024	HEK293T	NA	kidney	siC	10
X43	HepG2_2017	Hep-G2	CVCL_0027	liver	siC	11
X44	HepG2_2017	Hep-G2	CVCL_0027	liver	siC	11
X45	HepG2_2017	Hep-G2	CVCL_0027	liver	siC	11
X46	HepG2_2022	Hep-G2	CVCL_0027	liver	siC	11
X47	HepG2_2022	Hep-G2	CVCL_0027	liver	siC	11
X48	HepG2_2022	Hep-G2	CVCL_0027	liver	siC	11
X49	KELLY_2018	Kelly	CVCL_2092	brain	siC	12
X50	KELLY_2018	Kelly	CVCL_2092	brain	siC	12
X51	KELLY_2018	Kelly	CVCL_2092	brain	siC	12
X52	KNS42_2018	KNS-42	CVCL_0378	brain	siC	13
X53	KNS42_2018	KNS-42	CVCL_0378	brain	siC	13
X54	KNS42_2018	KNS-42	CVCL_0378	brain	siC	13
X55	MB1_2024	MB-1	CVCL_2109	thyroid	siC	14
X56	MB1_2024	MB-1	CVCL_2109	thyroid	siC	14
X57	MB1_2024	MB-1	CVCL_2109	thyroid	siC	14
X58	MCF7_2018	MCF-7	CVCL_0031	Pleural effusion	WT	15
X59	MCF7_2018	MCF-7	CVCL_0031	Pleural effusion	WT	15
X60	MCF7_2018	MCF-7	CVCL_0031	Pleural effusion	WT	15
X61	MV3_2018	MV-3	CVCL_W280	lymph node	siC	16
X62	MV3_2018	MV-3	CVCL_W280	lymph node	siC	16
X63	MV3_2018	MV-3	CVCL_W280	lymph node	siC	16
X64	MV3_2022	MV-3	CVCL_W280	skin	WT_DMSO	16
X65	MV3_2022	MV-3	CVCL_W280	skin	WT_DMSO	16
X66	MV3_2022	MV-3	CVCL_W280	skin	WT_DMSO	16
X67	H1975_2018	NCI-H1975	CVCL_1511	lung	siC	17
X68	H1975_2018	NCI-H1975	CVCL_1511	lung	siC	17
X69	H1975_2018	NCI-H1975	CVCL_1511	lung	siC	17
X70	PANC0327_2023	Panc-03.27	CVCL_1635	pancreas	siC	18
X71	PANC0327_2023	Panc-03.27	CVCL_1635	pancreas	siC	18
X72	PANC0327_2023	Panc-03.27	CVCL_1635	pancreas	siC	18
X73	PANC0327_2024	Panc-03.27	CVCL_1635	pancreas	WT	18
X74	PANC0327_2024	Panc-03.27	CVCL_1635	pancreas	WT	18
X75	PANC0327_2024	Panc-03.27	CVCL_1635	pancreas	WT	18
X76	PANC1_2019	PANC-1	CVCL_0480	pancreas	siC	19
X77	PANC1_2019	PANC-1	CVCL_0480	pancreas	siC	19
X78	PANC1_2019	PANC-1	CVCL_0480	pancreas	siC	19
X79	PANC1_2023	PANC-1	CVCL_0480	pancreas	siC	19
X80	PANC1_2023	PANC-1	CVCL_0480	pancreas	siC	19
X81	PANC1_2023	PANC-1	CVCL_0480	pancreas	siC	19
X82	SAS_2022	SAS	CVCL_1675	tongue	siC	20
X83	SAS_2022	SAS	CVCL_1675	tongue	siC	20
X84	SAS_2022	SAS	CVCL_1675	tongue	siC	20
X85	BE2C_2018	SK-N-BE(2)-C	CVCL_0529	bone marrow	WT	21
X86	BE2C_2018	SK-N-BE(2)-C	CVCL_0529	bone marrow	WT	21
X87	BE2C_2018	SK-N-BE(2)-C	CVCL_0529	bone marrow	WT	21
X88	SW1990_2024	SW1990	CVCL_1723	pancreas	WT	22
X89	SW1990_2024	SW1990	CVCL_1723	pancreas	WT	22
X90	SW1990_2024	SW1990	CVCL_1723	pancreas	WT	22

## Sheet: S4 ENCODE_polyA
line	condition	source	accession
A-549	WT	https://www.encodeproject.org/experiments/ENCSR000CON/	ENCFF336EJL
A-549	WT	https://www.encodeproject.org/experiments/ENCSR000CON/	ENCFF687OMX
PANC-1	WT	https://www.encodeproject.org/experiments/ENCSR000BYM/	ENCFF257MUY
PANC-1	WT	https://www.encodeproject.org/experiments/ENCSR000BYM/	ENCFF424RCR
HCT-116	WT	https://www.encodeproject.org/experiments/ENCSR000CWM/	ENCFF074RGC
HCT-116	WT	https://www.encodeproject.org/experiments/ENCSR000CWM/	ENCFF735OJD
MCF-7	WT	https://www.encodeproject.org/experiments/ENCSR000CWQ/	ENCFF534TOF
MCF-7	WT	https://www.encodeproject.org/experiments/ENCSR000CWQ/	ENCFF098CJZ
Hep-G2	WT	https://www.encodeproject.org/experiments/ENCSR985KAT/	ENCFF788JUZ
Hep-G2	WT	https://www.encodeproject.org/experiments/ENCSR985KAT/	ENCFF302OVH
Hep-G2	shSRSF1	https://www.encodeproject.org/experiments/ENCSR094KBY/	ENCFF098AXX
Hep-G2	shSRSF1	https://www.encodeproject.org/experiments/ENCSR094KBY/	ENCFF694NKE
Hep-G2	shDDX55	https://www.encodeproject.org/experiments/ENCSR964YTW/	ENCFF181UBU
Hep-G2	shDDX55	https://www.encodeproject.org/experiments/ENCSR964YTW/	ENCFF439GLM

## Sheet: S5 ENCODE_total
line	condition	source	accession
PANC-1	WT	https://www.encodeproject.org/experiments/ENCSR128CYL/	ENCFF602HCV
HCT-116	WT	https://www.encodeproject.org/experiments/ENCSR698RPL/	ENCFF766TYC
Hep-G2	WT	https://www.encodeproject.org/experiments/ENCSR245ATJ/	ENCFF660EXG
A-375	WT	https://www.encodeproject.org/experiments/ENCSR504VXC/	ENCFF041WVF
MCF-7	WT	https://www.encodeproject.org/experiments/ENCSR355JZC/	ENCFF136ANW

## Sheet: S6 predictions_inhouse2_polyA
known	Hit_1_line	Hit_1_frac	Hit_2_line	Hit_2_frac	Hit_3_line	Hit_3_frac		CCLHunter prediction
786-O	X786O	0.186667	HPAC	0.00632911	MERO48A	0.00581395		786-O
786-O	X786O	0.18	HPAC	0.00632911	MERO48A	0.00581395		786-O
786-O	X786O	0.173333	HPAC	0.00632911	MERO48A	0.00581395		786-O
8305C	X8305C	0.359447	GAMG	0.0347826	COLO818	0.0263158		8305C
8305C	X8305C	0.368664	COLO818	0.0263158	GAMG	0.026087		8305C
8305C	X8305C	0.359447	GAMG	0.0304348	COLO818	0.0263158		8305C
A-375	A375SKINCJ2	0.267477	A375SKINCJ1	0.267388	A375SKINCJ3	0.259427		NA
A-375	A375SKINCJ1	0.292117	A375SKINCJ2	0.290274	A375SKINCJ3	0.282051		A-375
A-375	A375SKINCJ2	0.265957	A375SKINCJ1	0.265842	A375SKINCJ3	0.257919		A-375
A-549	A549	0.191375	JHU028	0.125604	HTK	0.02		A-549
A-549	A549	0.190027	JHU028	0.128824	HTK	0.02		A-549
A-549	A549	0.195418	JHU028	0.132045	HTK	0.02		A-549
BHT-101	BHT101	0.435115	SKHEP1	0.00775194	HMEL	0.00675676		BHT-101
BHT-101	BHT101	0.454198	COLO818	0.0263158	SKHEP1	0.0155039		BHT-101
BHT-101	BHT101	0.450382	COLO818	0.0263158	SKHEP1	0.0155039		BHT-101
CFPAC-1	CFPAC1	0.433333	HS944T	0.0208333	EFM192A	0.00803213		CFPAC-1
CFPAC-1	CFPAC1	0.4	HS255T	0.0175439	HUPT3	0.0113208		CFPAC-1
CFPAC-1	CFPAC1	0.394444	HS944T	0.0208333	HUPT3	0.0113208		CFPAC-1
ES-2	ES2	0.252802	HT1080	0.0122699	PC3	0.010582		ES-2
ES-2	ES2	0.268991	COLO818	0.0263158	HCC95	0.02		ES-2
ES-2	ES2	0.273973	COLO818	0.0263158	HCC95	0.02		ES-2
HCT-116	HCT116	0.261127	SKRC31	0.00757576	SUM102PT	0.00719424		HCT 116
HCT-116	HCT116	0.262817	SKRC31	0.00757576	SUM102PT	0.00719424		HCT 116
HCT-116	HCT116	0.266197	SKRC31	0.00757576	SUM102PT	0.00719424		HCT 116
Hep-G2	HEPG2	0.413043	C3A	0.333333	PLB985	0.00833333		NA
Hep-G2	HEPG2	0.413043	C3A	0.303523	PLB985	0.00833333		NA
Hep-G2	HEPG2	0.434783	C3A	0.330623	LB2241RCC	0.015625		NA
Kelly	KELLY	0.433824	H3118	0.00598802	SKNSH	0.00555556		Kelly
Kelly	KELLY	0.477941	HS688AT	0.011236	SF539	0.00625		Kelly
Kelly	KELLY	0.455882	SKNSH	0.00555556	QIMRWIL	0.0047619		Kelly
KNS-42	KNS42	0.415909	GRM	0.025	TM31	0.0118343		KNS-42
KNS-42	KNS42	0.418182	GRM	0.025	HNT34	0.0124224		KNS-42
KNS-42	KNS42	0.413636	GRM	0.025	HS739T	0.0114943		KNS-42
MB-1	MB1	0.40625	SKHEP1	0.00775194	EWS834	0.0075188		NA
MB-1	MB1	0.4375	HS172T	0.00934579	SKHEP1	0.00775194		NA
MB-1	MB1	0.429688	SKHEP1	0.00775194	EWS834	0.0075188		NA
MCF-7	KPL1	0.222944	MCF7	0.173841	HS895T	0.00769231		NA
MCF-7	KPL1	0.209957	MCF7	0.167219	HS895T	0.00769231		NA
MCF-7	KPL1	0.203463	MCF7	0.163907	HS895T	0.00769231		NA
NCI-H1975	NCIH1975	0.334852	PANC1	0.0285714	ARH77	0.00775194		NCI-H1975
NCI-H1975	NCIH1975	0.328018	PANC1	0.0285714	ARH77	0.00775194		NCI-H1975
NCI-H1975	NCIH1975	0.316629	PANC1	0.0285714	ARH77	0.00775194		NCI-H1975
Panc-03-27	PANC0327	0.316832	CL11	0.00862069	PRECLH	0.00806452		Panc 03.27
Panc-03-27	PANC0327	0.326733	CHSA8926	0.0097561	PRECLH	0.00806452		Panc 03.27
Panc-03-27	PANC0327	0.326733	PRECLH	0.00806452	PACADD135	0.00769231		Panc 03.27
PANC-1	PANC1	0.314286	KP1N	0.212766	ARH77	0.00775194		NA
PANC-1	PANC1	0.371429	KP1N	0.223404	ARH77	0.00775194		NA
PANC-1	PANC1	0.342857	KP1N	0.219858	ARH77	0.00775194		NA
SAS	SAS	0.314848	T3M4	0.00796813	NALM19	0.00796813		SAS
SAS	SAS	0.291592	T3M4	0.00796813	NALM19	0.00796813		SAS
SAS	SAS	0.29517	HCC95	0.02	T3M4	0.0159363		SAS
SW1990	SW1990	0.389558	PANC1	0.0285714	PC3	0.015873		SW1990
SW1990	SW1990	0.385542	PANC1	0.0285714	HS944T	0.0208333		SW1990
SW1990	SW1990	0.381526	PANC1	0.0285714	PC3	0.015873		SW1990

## Sheet: S7 predictions_ENCODE_polyA
accession	known	Hit_1_line	Hit_1_frac	Hit_2_line	Hit_2_frac	Hit_3_line	Hit_3_frac		CCLHunter prediction
ENCFF336EJL	A-549	A549	0.169811	JHU028	0.119163	HS944T	0.0208333		A-549
ENCFF687OMX	A-549	A549	0.171159	JHU028	0.123994	HTK	0.02		A-549
ENCFF257MUY	PANC-1	PANC1	0.171429	KP1N	0.0957447	ARH77	0.00775194		NA
ENCFF424RCR	PANC-1	PANC1	0.142857	KP1N	0.106383	ARH77	0.00775194		NA
ENCFF074RGC	HCT-116	HCT116	0.36338	KMS18	0.025	NCIH747	0.00892857		HCT 116
ENCFF735OJD	HCT-116	HCT116	0.383099	KMS18	0.025	NCIH747	0.00892857		HCT 116
ENCFF534TOF	MCF-7	KPL1	0.175325	MCF7	0.139073	HS895T	0.00769231		NA
ENCFF098CJZ	MCF-7	KPL1	0.181818	MCF7	0.14404	HS895T	0.00769231		NA
ENCFF788JUZ	Hep-G2	HEPG2	0.413043	C3A	0.279133	PLB985	0.00833333		NA
ENCFF302OVH	Hep-G2	HEPG2	0.369565	C3A	0.279133	PLB985	0.00833333		NA
ENCFF098AXX	Hep-G2	HEPG2	0.413043	C3A	0.276423	PLB985	0.00833333		NA
ENCFF694NKE	Hep-G2	HEPG2	0.391304	C3A	0.276423	PLB985	0.00833333		NA
ENCFF181UBU	Hep-G2	HEPG2	0.369565	C3A	0.284553	PLB985	0.00833333		NA
ENCFF439GLM	Hep-G2	HEPG2	0.369565	C3A	0.292683	PLB985	0.00833333		NA

## Sheet: S8 predictions_ENCODE_total
accession	known	Hit_1_line	Hit_1_frac	Hit_2_line	Hit_2_frac	Hit_3_line	Hit_3_frac		CCLHunter prediction
ENCFF602HCV	PANC-1	PANC1	0.171429	KP1N	0.148936	ARH77	0.00775194		NA
ENCFF766TYC	HCT-116	HCT116	0.152958	SKRC31	0.00757576	SUM102PT	0.00719424		HCT 116
ENCFF660EXG	Hep-G2	HEPG2	0.195652	C3A	0.138211	HMEL	0.00675676		NA
ENCFF041WVF	A-375	A375SKINCJ1	0.251932	A375SKINCJ2	0.25076	A375SKINCJ3	0.248869		A-375
ENCFF136ANW	MCF-7	KPL1	0.0865801	MCF7	0.0711921	HS895T	0.00769231		NA

## Sheet: S9 predictions U87
known	Hit_1_line	Hit_1_frac	Hit_2_line	Hit_2_frac	Hit_3_line	Hit_3_frac		CCLHunter prediction
U87	U87MG	0.367232	HS229T	0.023622	HCC95	0.02		U-87MG ATCC
U87	U87MG	0.361582	PANC1	0.0285714	HCC95	0.02		U-87MG ATCC
U87	U87MG	0.355932	PANC1	0.0571429	MHHCALL3	0.0125786		U-87MG ATCC
U87	U87MG	0.338983	HS229T	0.023622	HCC95	0.02		U-87MG ATCC
U87	U87MG	0.344633	HS229T	0.023622	MHHCALL4	0.0119048		U-87MG ATCC
U87	U87MG	0.338983	PANC1	0.0571429	HS229T	0.023622		U-87MG ATCC

[truncated: 2 more sheets: S10 Analytical_report_STR, S11 STR_comparison_to_ref]
